# Supplementary material for: The pan-genome of Lactobacillus reuteri strains originating from the pig gastrointestinal tract
Source: BMC Genomics. 2015 Dec 1;16:1023. doi: 10.1186/s12864-015-2216-7 (PMC4667477; doi:10.1186/s12864-015-2216-7)
Supplement: Additional file 2: Table S1. — IS elements in L. reuteri ATCC 53608. (XLSX 10 kb) [file 12864_2015_2216_MOESM2_ESM.xlsx]

## Sheet: Sheet1
Supplementary Table S1. IS elements in L. reuteri ATCC 53608.
Representative	Family	Copy number in chromosome	Copy number on plasmids	Pseudogenes	Total
LRATCC53608_0020	IS21	3		6	9
LRATCC53608_0045	IS30	13	1		14
LRATCC53608_0104	IS1182	4			4
LRATCC53608_0105	IS30	20		15	35
LRATCC53608_0137	IS30	9	1		10
LRATCC53608_0166	IS3	2	1	4	7
LRATCC53608_0167	IS3	3	1		4
LRATCC53608_0176	ISL3	9		5	14
LRATCC53608_0266-_0267	IS200	4			4
LRATCC53608_0425	IS3	5		3	8
LRATCC53608_0482	IS200	1			1
LRATCC53608_1007	ISL3	1			1
LRATCC53608_1497	IS3	1		1	2
LRATCC53608_1874-_1875-_1876	IS66	1		2	3
LRATCC53608_1916	IS200	1		1	2
