# Supplementary material for: The pan-genome of Lactobacillus reuteri strains originating from the pig gastrointestinal tract
Source: BMC Genomics. 2015 Dec 1;16:1023. doi: 10.1186/s12864-015-2216-7 (PMC4667477; doi:10.1186/s12864-015-2216-7)
Supplement: Additional file 3: Table S2. — Predicted surface proteins from L. reuteri ATCC 53608. (XLSX 14 kb) [file 12864_2015_2216_MOESM3_ESM.xlsx]

## Sheet: Sheet1
Supplementary Table S2. Predicted surface proteins from L. reuteri ATCC 53608.
		Encoded
		prepro-	Cell
	Gene	protein	wall
Locus tag	name	(aa)	anchor	Description
LRATCC53608_0029	yycH	431		Auxiliary TCS protein with X1 TM domain
LRATCC53608_0121		286		Putative secreted cell surface hydrolase (esterase/lipase); DUF915
LRATCC53608_0180		565	LysM	Mannosyl-glycoprotein endo-beta-N-acetylglucosamidase (“muramidase”); X4 LysM
LRATCC53608_0212		1166	LPQTG	X8 MucBP domain protein
LRATCC53608_0218		341	LysM	Secreted CBM50 protein (peptidase P60 ?); X1 LysM
LRATCC53608_0230		316		Hypothetical lipoprotein
LRATCC53608_0398	potD	357		Spermidine/putrescine ABC transporter substrate-binding component
LRATCC53608_0432		231		Metallo peptidase M10A and M12B; matrixin and adamalysin
LRATCC53608_0441	pstS	290		Phosphate ABC transporter substrate binding component
LRATCC53608_0461		733	LPQTG	Secreted cell wall-anchored protein
LRATCC53608_0472		405		Major facilitator superfamily (MFS) permease
LRATCC53608_0509	glnH	276		Lipoprotein; glutamine ABC transporter substrate binding component
LRATCC53608_0586	camS	371		Lipoprotein; CamS sex pheromone cAM373 family protein
LRATCC53608_0656		509		GH73 protein (peptidoglycan hydrolase; endo-beta-N-acetylglucosaminidase)
LRATCC53608_0662		501		Putative autolysin (N-acetylmuramoyl-L-alanine amidase)
LRATCC53608_0664		190		Hypothetical lipoprotein
LRATCC53608_0714		262	LysM / YG	Secreted CBM50 protein (peptidoglycan-binding X1 LysM and X1 YG)
LRATCC53608_0716		235	LysM / YG	Secreted CBM50 protein (peptidoglycan-binding X1 LysM and X1 YG)
LRATCC53608_0735		342		GH73 protein (peptidoglycan hydrolase, endo-beta-N-acetylglucosaminidase)
LRATCC53608_0761	prsA	311		Lipoprotein; foldase protein
LRATCC53608_0767-_0769		1218	LPQTG	Pseudogene encoding MucBP domain protein
LRATCC53608_0812		212	LysM	Secreted CBM50 protein (peptidoglycan-binding X1 LysM); NLP/P60 peptidase
LRATCC53608_0902-_0904		1611	LPQTG	Pseudogene encoding X3 MucBP domain protein
LRATCC53608_0906		1125	LPQTG	Serine-rich repeat protein (SRRP)
LRATCC53608_0916-_0917		795	LPQTG	Pseudogene encoding SRRP homologue
LRATCC53608_0961		615	LPRTG	Hypothetical extracellular cell wall-anchored protein
LRATCC53608_0985		339		ABC transporter substrate binding protein
LRATCC53608_1011	inu / ftf	798	LPQTG	Inulosucrase / Fructosyltransferase
LRATCC53608_1055		272	LPQTG	Hypothetical extracellular cell wall-anchored protein
LRATCC53608_1228	artPQ	503		Arginine ABC transporter substrate binding protein and permease component
LRATCC53608_1317		477	LysM	Secreted CBM50 protein (peptidoglycan-binding X2 LysM); NLP/P60 peptidase
LRATCC53608_1459		283		Lipoprotein; amino acid ABC transporter amino acid binding protein
LRATCC53608_1533		199	NPITG	Hypothetical extracellular lipoprotein
LRATCC53608_1568		495		Two-component system sensor histidine kinase; integral membrane protein
LRATCC53608_1570		203	LysM	Secreted CBM50 protein (Apf; peptidoglycan-binding X1 LysM; peptidase M23B)
LRATCC53608_1708	tcyA	263		Extracellular putative cystine ABC transporter SBP component; mucus adhesin
LRATCC53608_1733		233		Hypothetical lipoprotein
LRATCC53608_1771	dltD	429		DltD domain lipoprotein (D-alanyl-lipoteichoic acid biosynthesis protein)
LRATCC53608_1796		245		Hypothetical lipoprotein
LRATCC53608_1838	opuCC	299		Glycine betaine/carnitine/choline-ABC transporter SBP OpuCC
LRATCC53608_1877	mub	3269	LPQTG	Mucus-binding protein (MUB); X14 MucBP domain protein
LRATCC53608_1939	glnHP	487		Glutamine ABC transporter substrate binding and permease component
LRATCC53608_pi037		433	LysM	GH25 endolysin (X3 LysM and X2 LytE); muramidase
LRATCC53608_pi060		197	LysM	Secreted hypothetical protein (peptidoglycan-binding X1 LysM)
Surface proteins were predicted using SignalP v4.1 [86, 87], PRED-LIPO [88, 89], LipoP [90-92], a pattern search for “<[MV]-X(0,13)-[RK]-{DERKQ}(6,20)-[LIVMFESTAG]-[LVIAM]-[IVMSTAFG]-[AG]-C” [93],
a search for sortase cell wall anchor motifs and a search for LysM motifs, and only included when they contained at least a predicted secretion signal and a cell wall and/or membrane anchor.
