# Supplementary material for: The pan-genome of Lactobacillus reuteri strains originating from the pig gastrointestinal tract
Source: BMC Genomics. 2015 Dec 1;16:1023. doi: 10.1186/s12864-015-2216-7 (PMC4667477; doi:10.1186/s12864-015-2216-7)
Supplement: Additional file 4: Table S3. — Homologues of DUF1542 repeat-containing cell wall protein LRATCC53608_1774 in genome-sequenced strains of L. reuteri. (XLSX 12 kb) [file 12864_2015_2216_MOESM4_ESM.xlsx]

## Sheet: Sheet1
Supplementary Table S3. Homologues of DUF1542 repeat-containing cell wall protein LRATCC53608_1774 in genome-sequenced strains of L. reuteri.
L. reuteri (host & clade)	Locus tag or protein ID	Length (aa)	SignalP 4.1 predicted cleavage (aa)	Non-classical SecP NN-scorea	DUF1542 repeat number	% aa ID to _1774
ATCC 53608 (pig IV)	LRATCC53608_1774	883	No	0.89	10	100
I5007 (pig IV)	LRI_1711 -_1710	733b	No	0.9	10	99
lp167-67 (pig IV)	LRLP167_01209	882	No	0.89	10	99
pg-3b (pig IV)	LRPG3B_00348	883	No	0.89	10	99
LTH5448 (sourdough I)	LR2_00058	976	No	0.87	11	95
LTH2584 (sourdough III)	LR3_00401	2401	No	0.86	26	78
TMW1.656 (sourdough III)	LR4_01496-_01495	2420b	No	0.85	26	75
TD1 (rat I)	N134_01280	4357	1-52	─	33	95
lpuph1 (mouse I)	2506439871	4357	1-52	─	33	95
TMW1.112 (sourdough III)	LR1_01578	4581	1-52	─	39	96
mlc3 (mouse III)	2506438942	4499	1-52	─	37	96
100-23 (rat III)	Lr_70770	3787	1-52	─	29	74
a Non-classical secretion predicted by SecretomeP 2.0 with NN-scores >0.5 [59].
b For pseudogenes, translated protein sequences were ligated together from different reading frames if frameshifted. All proteins
have a C-terminal LPQTG cell wall anchor. Some of these proteins (mainly the “pseudogene-derived” ones) also have a DotA/TraY
domain (conjugal transfer/type IV secretion protein). Homologues of LRATCC53608_1774 are not found in pig clade V strains 20-2
and 3c6 and are also absent in all human strains JCM 1112T, ATCC PTA-6475 (MM4-1a), ATCC PTA-4659 (MM2-3), ATCC 55730
(SD2112) and CF48-3a1.
