# Supplementary material for: The pan-genome of Lactobacillus reuteri strains originating from the pig gastrointestinal tract
Source: BMC Genomics. 2015 Dec 1;16:1023. doi: 10.1186/s12864-015-2216-7 (PMC4667477; doi:10.1186/s12864-015-2216-7)
Supplement: Additional file 5: Table S4. — Composition of 10-aa repeats in pig strain SRRPs compared with the rat 100-23 SRRP. (XLSX 11 kb) [file 12864_2015_2216_MOESM5_ESM.xlsx]

## Sheet: Sheet1
Supplementary Table S4. Composition of 10-aa repeats in pig strain SRRPs compared with the rat 100-23 SRRP.
Strain MLSA type	IV	IV	IV	IV	V	V	III
aa %ID to ATCC 53608 SRRP-Nterm	1	96% (749aa)	95% (744aa)	96% (744aa)	87% (755aa)	87% (755aa)	46% (486aa)
aa %ID to ATCC 53608 SRRP-Cterm	1	100% (154aa)	100% (154aa)	43% (115aa)	44% (128aa)	N/A	46% (137aa)
SRRP 10aa repeat	ATCC 53608	lp167-67	I5007a	pg-3b	20-2	3c6	100-23
Minimum repeat no.	22	≥32	45	≥14	≥28	“≥5”	101
SLSNSVSMSE	10	6	13				91
SLSNSVSTSE		1
SISNSVSMSE	1
SLSNSQSMSI	1	1	1
SLSNSVSVSA	1	1
SMSNSVSISE	1	1
SLSTSASLSE	1	1	1
SLSGSVSMSE							1
SLSNSVTMSE							1
SLSNSVSMSK							1
SLSNSVSCSE							1
SMSNSVSMSE							4
SMSGSVSMSE							1
SMSNSVLMSE							1
SESTSASVSA	2	11
SESTSALVSA		1
SESISASVSA	1	3
SESTSTSVST	1
SESTSASAST		1
SEST......		1
SESASTSLSA	1	4
SSSASVSASE	1
STSASVSASE	1		18
STSTSVSASE			1
SISASVSASE			4
STLASVSTSE			1
SASTSLSASE			6
SESASTSLSQ				5	10	2
SESASTSLSA				1	1
SESALTSLSQ					1
SESTSTSLSQ				1	3
SESASISLSQ				1	2
SESASTLLSQ					1
SESVSSSLSQ					1
SVSASTSLSQ				1	1
SASASTSLSQ					4	1
SASTSISLSQ				2	1
SASVSTSLSQ				1	1
SASALISLSQ					1
SASA......						1
STSTSTSLIQ				1	1	1
SESA.....Q				1
a In strain I5007, the SRRP is a pseudogene.
