# Supplementary material for: The pan-genome of Lactobacillus reuteri strains originating from the pig gastrointestinal tract
Source: BMC Genomics. 2015 Dec 1;16:1023. doi: 10.1186/s12864-015-2216-7 (PMC4667477; doi:10.1186/s12864-015-2216-7)
Supplement: Additional file 6: Table S5. — L. reuteri homologues of SecA2-SecY2 cluster-associated MucBP-containing pseudogene protein LRATCC53608_0902-_0904. (XLSX 11 kb) [file 12864_2015_2216_MOESM6_ESM.xlsx]

## Sheet: Sheet1
Supplementary Table S5. L. reuteri homologues of SecA2-SecY2 cluster-associated MucBP-containing pseudogene protein LRATCC53608_0902-_0904.
L. reuteri (host & clade)	Locus tag or protein ID	Length (aa)	SignalP 4.1 prediction (aa)	MucBP (n)	% aa ID to _0902-_0904
ATCC 53608 (pig IV)	LRATCC53608_0902-_0904	1611a	1-50	5	100
I5007 (pig IV)	LRI_0843-_0845	1688a	1-50	5	95
lp167-67 (pig IV)	LRLP167_01007-_01005	1681a	1-50	5	95
pg-3b (pig IV)	LRPG3B_00510-_00508	1685a	1-50	5	95
20-2 (pig V)	LR202_01250-_01249 and LR202_01744	1675a	1-50	5	90
3c6 (pig V)	LR3C6_01682	1675a	1-50	5	90
lpuph1 (mouse I)	2506439776	1680	1-50	5	89
LTH5448 (sourdough I)	LR2_01204	1679	1-50	5	89
TD1 (rat I)	N134_05975	1674	1-50	5	88
100-23 (rat III)	Lr_70886	1699	1-50	5	89
TMW1.112 (sourdough III)	LR1_01459	1699	1-50	5	88
mlc3 (mouse III)	2506437289	1379	1-50	3	78
Both functional and pseudogene homologues were included from genome-sequenced strains of L. reuteri.
a For pseudogenes, translated protein sequences were ligated together from different reading frames if frameshifted. This protein is absent
from all human strains JCM1112T, ATCC PTA-6475 (MM4-1a), ATCC PTA-4659 (MM2-3), ATCC 55730 (SD2112) and CF48-3a1, and two
sourdough strains LTH2584 and TMW1.656.
