# Supplementary material for: The pan-genome of Lactobacillus reuteri strains originating from the pig gastrointestinal tract
Source: BMC Genomics. 2015 Dec 1;16:1023. doi: 10.1186/s12864-015-2216-7 (PMC4667477; doi:10.1186/s12864-015-2216-7)
Supplement: Additional file 7: Table S6. — Amino acid identity between pseudo-SRRPs from L. reuteri ATCC 53608 and 100-23 and functional SRRP counterparts. (XLSX 8 kb) [file 12864_2015_2216_MOESM7_ESM.xlsx]

## Sheet: Sheet1
Supplementary Table S6. Amino acid identity between pseudo-SRRPs from L. reuteri ATCC 53608 and 100-23 and functional SRRP counterparts.
	SRRP (% aa ID)
pseudo-SRRP	ATCC 53608	pg-3b	3c6	20-2	lp167-67	I5007a	100-23
ATCC 53608	34	36	37	33	31	29	17
100-23	19	15	15	19	21	24	58
a In the case of I5007, the equivalent “functional” SRRP is also a pseudogene.
